# Supplementary material for: Carfilzomib Enhances the Suppressive Effect of Ruxolitinib in Myelofibrosis
Source: Cancers (Basel). 2021 Sep 28;13(19):4863. doi: 10.3390/cancers13194863 (PMC8507927; doi:10.3390/cancers13194863)
Supplement: Supplementary file 1 [file cancers-13-04863-s001.zip]

Archive with 1 entries (1 files):
- cancers-1381499-supplementary.pdf
